# Supplementary material for: Metabolite Profiling and Pathway Elucidation of 2-Fluorodeschloroketamine and 2-Fluoro-N-ethylketamine in Rats Using HPLC-QTOF Mass Spectrometry
Source: Metabolites. 2026 Jun 5;16(6):394. doi: 10.3390/metabo16060394 (PMC13302822; doi:10.3390/metabo16060394)
Supplement: Supplementary file 1 [file metabolites-16-00394-s001.zip]

Archive with 1 entries (1 files):
- metabolites-4342674-supplementary.pdf
